# Supplementary material for: Localizatome: a database for stress-dependent subcellular localization changes in proteins
Source: Database (Oxford). 2025 Apr 21;2025:baaf028. doi: 10.1093/database/baaf028 (PMC12010962; doi:10.1093/database/baaf028)
Supplement: baaf028_Supp [file baaf028_supp.zip]

Archive with 2 entries (2 files):
- suppl_data/SupplementaryFigure_revise.pdf
- suppl_data/SupplymentalTable1.xlsx
