# Supplementary material for: Localizatome: a database for stress-dependent subcellular localization changes in proteins
Source: Database (Oxford). 2025 Apr 21;2025:baaf028. doi: 10.1093/database/baaf028 (PMC12010962; doi:10.1093/database/baaf028)
Supplement: baaf028_Supp [file baaf028_supp.zip › suppl_data/SupplymentalTable1.xlsx]

## Sheet: Sheet1
cloneID	geneSymbol
FLJ12221AAAF-MV	ZSWIM4
FLJ12485AAAF-MV	PARP6
FLJ12456AAAF-MV	EIF4E2
FLJ12389AAAF-MV	AACS
FLJ12461AAAF-MV	PMF1
FLJ12428AAAF-MV	DEPTOR
FLJ10319AAAF-MV	ESYT2
FLJ10326AAAF-MV	IARS2
FLJ12549AAAF-MV	NUP85
FLJ12606AAAF-MV	ZNF669
FLJ12533AAAF-MV	PRDM14
FLJ12600AAAF-MV	RASAL2
FLJ10392AAAF-MV	CCDC88A
FLJ12517AAAF-MV	JMJD4
FLJ10370AAAF-MV	PAN2
FLJ12732AAAF-MV	RPAP1
FLJ10498AAAF-MV	SDAD1
FLJ10504AAAF-MV	MSTO1
FLJ10559AAAF-MV	PRMT6
FLJ12796AAAF-MV	WDR3
FLJ10572AAAF-MV	KLHL11
FLJ12820AAAF-MV	NOC3L
FLJ10547AAAF-MV	IQCC
FLJ10576AAAF-MV	FBXL2
FLJ13154AAAF-MV	USB1
FLJ14219AAAF-MV	SRC
FLJ13170AAAF-MV	AFG2B
FLJ13163AAAF-MV	IPPK
FLJ10608AAAF-MV	NFS1
FLJ10805AAAF-MV	SMU1
FLJ10594AAAF-MV	SETX
FLJ14228AAAF-MV	PHF12
FLJ11278AAAF-MV	FBXL8
FLJ13664AAAF-MV	ACD
FLJ13685AAAF-MV	DYNC1H1
FLJ13772AAAF-MV	CDCP1
FLJ13814AAAF-MV	CC2D2A
FLJ13639AAAF-MV	DHRS12
FLJ14314AAAF-MV	TAOK1
FLJ13862AAAF-MV	DTX2
FLJ11305AAAF-MV	PCID2
FLJ13642AAAF-MV	ANKMY2
FLJ13953AAAF-MV	NIPSNAP3A
FLJ13908AAAF-MV	AIPL1
FLJ13933AAAF-MV	NT5DC2
FLJ13909AAAF-MV	TEDC2
FLJ13966AAAF-MV	ATAD3B
FLJ13913AAAF-MV	NOP58
FLJ13999AAAF-MV	ANKLE2
FLJ13812AAAF-MV	AMFR
FLJ13891AAAF-MV	GNPAT
FLJ13960AAAF-MV	RDH8
FLJ22205AAAF-MV	XAB2
FLJ22173AAAF-MV	C3orf36
FLJ20982AAAF-MV	MRM2
FLJ22287AAAF-MV	DSCAML1
FLJ21939AAAF-MV	AZI2
FLJ22396AAAF-MV	ERGIC1
FLJ21522AAAF-MV	EPS8L3
FLJ22232AAAF-MV	CHPF2
FLJ22659WAAF-MV	GRAPL-AS1
FLJ22559AAAF-MV	STN1
FLJ22587AAAF-MV	TCIM
FLJ22422AAAF-MV	CCNO
FLJ22428AAAF-MV	FBXW5
FLJ22597AAAF-MV	TIMMDC1
FLJ22458AAAF-MV	PLEKHG2
FLJ22583AAAF-MV	NUP160
FLJ22655AAAF-MV	RERGL
FLJ23093AAAF-MV	ZC2HC1C
FLJ20110AAAF-MV	SMARCAL1
FLJ23082AAAF-MV	CPLANE1
FLJ20090AAAF-MV	BABAM2
FLJ20093AAAF-MV	ANKRD10
FLJ20127AAAF-MV	NXPE4
FLJ23615AAAF-MV	GABARAPL1
FLJ20077AAAF-MV	XRN2
FLJ38394AAAF-MV	CAMK1G
FLJ38237AAAF-MV	MRPL43
FLJ38000AAAF-MV	LNX2
FLJ38324AAAF-MV	ZYG11B
FLJ38377AAAF-MV	AMER3
FLJ38023AAAF-MV	KRT17
FLJ38290AAAF-MV	TMEM121B
FLJ38646AAAF-MV	CDCA7L
FLJ39381AAAF-MV	DNAAF5
FLJ38681AAAF-MV	DIP2C-AS1
FLJ38650AAAF-MV	SGSH
FLJ38869AAAF-MV	TRIM58
FLJ38871AAAF-MV	MEX3C
FLJ39522AAAF-MV	ETS2
FLJ38711AAAF-MV	PLVAP
FLJ38844AAAF-MV	CUL1
FLJ38883AAAF-MV	KIAA1755
FLJ39405AAAF-MV	PI4KAP1
FLJ38699AAAF-MV	HADH
FLJ38834AAAF-MV	DISP2
FLJ39540AAAF-MV	SWAP70
FLJ40030AAAF-MV	KL
FLJ39712AAAF-MV	TAF1C
FLJ39583AAAF-MV	ACTA1
FLJ39600AAAF-MV	ADCK1
FLJ40198AAAF-MV	GOLGA6L1
FLJ39991AAAF-MV	MYOC
FLJ40063AAAF-MV	POU2F3
FLJ40201AAAF-MV	CIMAP2
FLJ39681AAAF-MV	MTMR11
FLJ40593AAAF-MV	MYO1G
FLJ40630AAAF-MV	SNRK
FLJ40287AAAF-MV	PRKAG1
FLJ40289AAAF-MV	ZNF280B
FLJ40736AAAF-MV	GATM
FLJ36688AAAF-MV	DPH6
FLJ36690AAAF-MV	C1R
FLJ36696AAAF-MV	NPHP3
FLJ37322AAAF-MV	PIAS1
FLJ37642AAAF-MV	CEP44
FLJ37419AAAF-MV	CLIP3
FLJ37915AAAF-MV	ARMC2
FLJ16044AAAF-MV	PLA2G4F
FLJ37261AAAF-MV	STK32A
FLJ37424AAAF-MV	LOC729159 ; LOC100505502
FLJ37300AAAF-MV	KIF19
FLJ37346AAAF-MV	GATAD2B
FLJ37396AAAF-MV	CCDC162P
FLJ37430AAAF-MV	NMD3
FLJ37256AAAF-MV	RFC5
FLJ16042AAAF-MV	ADAMTS19
FLJ38185AAAF-MV	ZNF415
FLJ38178AAAF-MV	FKRP
FLJ38675AAAF-MV	NUP43
FLJ38677AAAF-MV	TTLL1
FLJ38204AAAF-MV	ALKBH8
FLJ38627AAAF-MV	BTBD10
FLJ38517AAAF-MV	PSMC5
FLJ38716AAAF-MV	MAB21L3
FLJ38141AAAF-MV	NLRP12
FLJ38210AAAF-MV	IGDCC3
FLJ38725AAAF-MV	LACC1
FLJ39140AAAF-MV	BEST3
FLJ38753AAAF-MV	KLHDC7A
FLJ39106AAAF-MV	DYNAP
FLJ39132AAAF-MV	TTC21B
FLJ38812AAAF-MV	SERPINA5
FLJ39163AAAF-MV	LRP8
FLJ39062AAAF-MV	SERTAD4
FLJ39089AAAF-MV	XRCC5
FLJ39141AAAF-MV	EXOC8
FLJ39146AAAF-MV	ZNF300
FLJ38830AAAF-MV	ERRFI1
FLJ39177AAAF-MV	BRMS1L
FLJ39490AAAF-MV	CYP4F8
FLJ39264AAAF-MV	SND1
FLJ39292AAAF-MV	PJA1
FLJ39294AAAF-MV	KIAA1958
FLJ39335AAAF-MV	RCBTB1
FLJ39640AAAF-MV	MCM7
FLJ39219AAAF-MV	TMEM131L
FLJ39309AAAF-MV	THRB
FLJ39460AAAF-MV	TLE3
FLJ38965AAAF-MV	LFNG
FLJ40075AAAF-MV	C20orf96
FLJ38958AAAF-MV	ANKRD13D
FLJ38964AAAF-MV	REM2
FLJ39035AAAF-MV	CYB561D1
FLJ40099AAAF-MV	LRRC27
FLJ38932AAAF-MV	SLC36A4
FLJ39024AAAF-MV	CPSF7
FLJ40084AAAF-MV	HAUS1
FLJ40107AAAF-MV	FAM217A
FLJ38979AAAF-MV	CIBAR1
FLJ40161AAAF-MV	TRIM14
FLJ40185AAAF-MV	ZFAND4
FLJ40137AAAF-MV	CNTD1
FLJ40431AAAF-MV	VAV3
FLJ40452AAAF-MV	TRMT61A
FLJ40141AAAF-MV	PRR23E
FLJ40391AAAF-MV	CDC25C
FLJ40459AAAF-MV	BPGM
FLJ40184AAAF-MV	OSBPL10
FLJ25529AAAF-MV	NDUFS1
FLJ25032AAAF-MV	GAS7
FLJ25504AAAF-MV	GCDH
FLJ25445AAAF-MV	CAPZA3
FLJ25037AAAF-MV	INTS4P1
FLJ25574AAAF-MV	TUBB6
FLJ25068AAAF-MV	SEPTIN8
FLJ25472AAAF-MV	VDAC3
FLJ25555AAAF-MV	ANKRD13B
FLJ25091AAAF-MV	ANKRD20A4-ANKRD20A20P
FLJ25321AAAF-MV	PSMB1
FLJ25304AAAF-MV	CERS5
FLJ25323AAAF-MV	C12orf42
FLJ25123AAAF-MV	LMOD3
FLJ25149AAAF-MV	PSAP
FLJ25205AAAF-MV	FBXO17
FLJ25225AAAF-MV	NEXN
FLJ25308AAAF-MV	IGHG1
FLJ25287AAAF-MV	FA2H
FLJ10055AAAF-MV	WIPI1
FLJ25358AAAF-MV	SPMIP6
FLJ25419AAAF-MV	CCDC7
FLJ25424AAAF-MV	ACTRT2
FLJ25362AAAF-MV	CCDC54
FLJ25410AAAF-MV	SEPTIN12
FLJ40678AAAF-MV	LZTS2
FLJ40941AAAF-MV	VWA3A
FLJ40943AAAF-MV	YJU2B
FLJ12282AAAF-MV	KCNK6
FLJ40766AAAF-MV	MFSD6
FLJ21601AAAF-MV	EIF4ENIF1
FLJ40918AAAF-MV	TYW3
FLJ40779AAAF-MV	C21orf58
FLJ40872AAAF-MV	TRA2B
FLJ10050AAAF-MV	AMACR
FLJ40773AAAF-MV	PLD5
FLJ12960AAAF-MV	QTRT2
FLJ25442AAAF-MV	SPATS1
FLJ34850AAAF-MV	NDUFS7
FLJ13134AAAF-MV	ASB13
FLJ30701AAAF-MV	ZNF707
FLJ22509AAAF-MV	PRRC2B
FLJ36134AAAF-MV	BOLL
FLJ35785AAAF-MV	GOLGA8IP
FLJ40059AAAF-MV	CIMAP1D
FLJ25636AAAF-MV	CNTLN
FLJ25710AAAF-MV	DRG1
FLJ25725AAAF-MV	SPATA17
FLJ25667AAAF-MV	KIF15
FLJ25692AAAF-MV	MCMDC2
FLJ25675AAAF-MV	OSCP1
FLJ25701AAAF-MV	CCDC127
FLJ39905AAAF-MV	NAA16
FLJ39883AAAF-MV	CHMP7
FLJ25765AAAF-MV	CFAP70
FLJ25825AAAF-MV	ACTL6A
FLJ39767AAAF-MV	ANKRD44
FLJ39841AAAF-MV	ITGAD
FLJ39806AAAF-MV	KLHL6
FLJ25754AAAF-MV	FEM1B
FLJ39783AAAF-MV	CFAP251
FLJ25750AAAF-MV	PMPCB
FLJ25782AAAF-MV	FDXR
FLJ25788AAAF-MV	RNF148
FLJ39786AAAF-MV	SMARCA4
FLJ39860AAAF-MV	FRMD1
FLJ23283AAAF-MV	PLAGL2
FLJ21864AAAF-MV	PSME4
FLJ23244AAAF-MV	RIC8A
FLJ22026AAAF-MV	PPWD1
FLJ23281AAAF-MV	STRN
FLJ23218AAAF-MV	PML
FLJ23451AAAF-MV	CAMKMT
FLJ23318AAAF-MV	UBXN4
FLJ23142AAAF-MV	SCRN3
FLJ21654AAAF-MV	CPT1A
FLJ21812AAAF-MV	LARS2
FLJ21681AAAF-MV	VPS39
FLJ22045AAAF-MV	TUT4
FLJ23568AAAF-MV	HDC
FLJ23713AAAF-MV	GRPEL2
FLJ23752AAAF-MV	ZFP90
FLJ23330AAAF-MV	AP3M1
FLJ23745AAAF-MV	VPS41
FLJ23621AAAF-MV	PELI3
FLJ20657AAAF-MV	NPLOC4
FLJ20654AAAF-MV	URGCP
FLJ23809AAAF-MV	CPT1C
FLJ22231AAAF-MV	LCMT1
FLJ16123AAAF-MV	ZCCHC12
FLJ22358AAAF-MV	NOX5
FLJ16134AAAF-MV	CSAD
FLJ16172AAAF-MV	PPP2R5D
FLJ41395AAAF-MV	ANKRD55
FLJ16193AAAF-MV	TMPRSS9
FLJ41587AAAF-MV	ACER2
FLJ41210AAAF-MV	PLEKHM3
FLJ41409AAAF-MV	LOC389834
FLJ41593AAAF-MV	INTS5
FLJ41713AAAF-MV	GPANK1
FLJ22992AAAF-MV	POLR3E
FLJ31907AAAF-MV	SH3PXD2A
FLJ41712AAAF-MV	ADAMTS8
FLJ23257AAAF-MV	CROCC
FLJ22999AAAF-MV	PADI1
FLJ16268AAAF-MV	UPP2
FLJ16028AAAF-MV	EFHB
FLJ32288AAAF-MV	DAZAP1
FLJ30659AAAF-MV	FBXO5
FLJ32567AAAF-MV	ZNF575
FLJ33315AAAF-MV	GLIS1
FLJ16050AAAF-MV	HECTD2
FLJ31892AAAF-MV	NLRX1
FLJ33620AAAF-MV	WDR49
FLJ38700AAAF-MV	PANX2
FLJ32585AAAF-MV	RGL3
FLJ33812AAAF-MV	SREBF1
FLJ38902AAAF-MV	ZNF626
FLJ39373AAAF-MV	ARMCX5
FLJ38927AAAF-MV	ENAH
FLJ39927AAAF-MV	ALPK1
FLJ39963AAAF-MV	ZNF713
FLJ40542AAAF-MV	LINC00528
FLJ40819AAAF-MV	FAM86B1
FLJ35977AAAF-MV	ZBBX
FLJ36139AAAF-MV	DNAAF3
FLJ40949AAAF-MV	DPH1
FLJ35782AAAF-MV	FAM47B
FLJ40007AAAF-MV	VPS37C
FLJ35162AAAF-MV	KLC3
FLJ34985AAAF-MV	EPC1
FLJ39917AAAF-MV	TTLL3
FLJ36523AAAF-MV	XBP1
FLJ36326AAAF-MV	PLA2G2F
FLJ36674AAAF-MV	CDRT4
FLJ33600AAAF-MV	NKPD1
FLJ41010AAAF-MV	SEMA3B
FLJ37251AAAF-MV	APOBEC3C
FLJ37999AAAF-MV	ERVMER34-1
FLJ39101AAAF-MV	CCN1
FLJ35539AAAF-MV	EXOC3L1
FLJ40056AAAF-MV	ITPRID2
FLJ40121AAAF-MV	SEPTIN4
FLJ21030AAAF-MV	WWC3
FLJ12674AAAF-MV	PPP1R26
FLJ22788AAAF-MV	RASA4
FLJ25846AAAF-MV	CCDC181
FLJ40358AAAF-MV	E2F7
FLJ39203AAAF-MV	SIAH3
FLJ39337AAAF-MV	BLOC1S1-RDH5
FLJ39647AAAF-MV	C17orf78
FLJ16155AAAF-MV	POLN
FLJ16142AAAF-MV	NFIB
FLJ16178AAAF-MV	ATG14
FLJ16144AAAF-MV	CFI
FLJ16226AAAF-MV	CRY1
FLJ41743AAAF-MV	ABI3BP
FLJ16078AAAF-MV	PLK5
FLJ16262AAAF-MV	RAD51
FLJ41698AAAF-MV	PHKB
FLJ16293AAAF-MV	DNMT1
FLJ41891AAAF-MV	SH2D4B
FLJ16244AAAF-MV	TBC1D2
FLJ41866AAAF-MV	WDR82
FLJ41656AAAF-MV	PRMT2
FLJ41701AAAF-MV	SHKBP1
FLJ16234AAAF-MV	SLC8A3
FLJ41861AAAF-MV	PERM1
FLJ16289AAAF-MV	TUBB3
FLJ42031AAAF-MV	MDN1
FLJ42206AAAF-MV	SLMAP
FLJ42037AAAF-MV	THEMIS
FLJ42130AAAF-MV	GRSF1
FLJ42221AAAF-MV	ESCO2
FLJ42119AAAF-MV	CCDC83
FLJ16101AAAF-MV	MCM9
FLJ16363AAAF-MV	ADAMTS17
FLJ41816AAAF-MV	LCA5L
FLJ42147AAAF-MV	TMEM262
FLJ38183AAAF-MV	INO80C
FLJ41975AAAF-MV	PPP1R1A
FLJ41860AAAF-MV	ASB18
FLJ16284AAAF-MV	PFKFB3
FLJ40578AAAF-MV	SMG1P2
FLJ16306AAAF-MV	MAPKAPK5
FLJ41961AAAF-MV	NUP58
FLJ40873AAAF-MV	DYNLT5
FLJ16208AAAF-MV	ALS2CL
FLJ16086AAAF-MV	IQGAP3
FLJ16136AAAF-MV	RAD54L2
FLJ12457AAAF-MV	LIN28A
FLJ42080AAAF-MV	NPHP4
FLJ10540AAAF-MV	CEP55
FLJ42146AAAF-MV	IFT122
FLJ12940AAAF-MV	POLM
FLJ11037AAAF-MV	ATG5
FLJ16663AAAF-MV	GNB1
FLJ11286AAAF-MV	SHFL
FLJ14804AAAF-MV	MMS19
FLJ43738AAAF-MV	CFAP92
FLJ11218AAAF-MV	RNLS
FLJ13621AAAF-MV	CEP135
FLJ13409AAAF-MV	TUT7
FLJ11260AAAF-MV	PDCD6IP
FLJ44411AAAF-MV	NSUN5
FLJ16706AAAF-MV	SETMAR
FLJ10948AAAF-MV	ECHDC2
FLJ13614AAAF-MV	ABRAXAS1
FLJ44424AAAF-MV	CDC14B
FLJ43354AAAF-MV	LIPG
FLJ43472AAAF-MV	PYROXD1
FLJ43277AAAF-MV	SLC5A11
FLJ16528AAAF-MV	PRICKLE1
FLJ43447AAAF-MV	LOC440297
FLJ16540AAAF-MV	MAST4
FLJ16447AAAF-MV	SIK3
FLJ44410AAAF-MV	M1AP
FLJ44288AAAF-MV	RNF10
FLJ43374AAAF-MV	KLHL30
FLJ16539AAAF-MV	XIRP2
FLJ43580AAAF-MV	PRAMEF1
FLJ43582AAAF-MV	LINC03042
FLJ16441AAAF-MV	TBC1D3L
FLJ16524AAAF-MV	ADAMTS10
FLJ43238AAAF-MV	CUL9
FLJ42879AAAF-MV	SH2D5
FLJ43043AAAF-MV	MYH11
FLJ16595AAAF-MV	RABGAP1
FLJ43887AAAF-MV	TTLL3
FLJ43577AAAF-MV	ASB10
FLJ42721AAAF-MV	CORO2B
FLJ16588AAAF-MV	CACNB3
FLJ43863AAAF-MV	ACTN3
FLJ16501AAAF-MV	ADAMTS18
FLJ16568AAAF-MV	MAP3K14
FLJ43965AAAF-MV	BEND4
FLJ16673AAAF-MV	CFP
FLJ42925AAAF-MV	LANCL3
FLJ44436AAAF-MV	CCT3
FLJ42868AAAF-MV	CELF6
FLJ43986AAAF-MV	GATAD2A
FLJ44117AAAF-MV	SUSD2
FLJ16670AAAF-MV	VDAC1
FLJ44298AAAF-MV	GAB3
FLJ16545AAAF-MV	LINC00322
FLJ43714AAAF-MV	GNB5
FLJ43538AAAF-MV	PIP4K2C
FLJ43754AAAF-MV	PCGF1
FLJ43726AAAF-MV	CYP4F11
FLJ16557AAAF-MV	ZNF385B
FLJ12923AAAF-MV	GON4L
FLJ44359AAAF-MV	WWP2
FLJ42946AAAF-MV	FAM47E
FLJ43493AAAF-MV	MEX3A
FLJ43889AAAF-MV	RBM46
FLJ44051AAAF-MV	LOC100128002
FLJ42993AAAF-MV	ADAMTS13
FLJ44107AAAF-MV	DPP9-AS1
FLJ11618AAAF-MV	FBRS
FLJ10439AAAF-MV	WDR74
FLJ12890AAAF-MV	CNOT10
FLJ11087AAAF-MV	SPART
FLJ13102AAAF-MV	DHDDS
FLJ13098AAAF-MV	POLR3E
FLJ41359AAAF-MV	PRPF40B
FLJ11188AAAF-MV	ZNF395
FLJ13057AAAF-MV	GMCL1
FLJ10760AAAF-MV	AGO1
FLJ16119AAAF-MV	DHFR2
FLJ13062AAAF-MV	SCMH1
FLJ10955AAAF-MV	PSPC1
FLJ42100AAAF-MV	USP40
FLJ42088AAAF-MV	PTK6
FLJ13859AAAF-MV	TTC12
FLJ42102AAAF-MV	ACTE1P
FLJ13940AAAF-MV	TUBA4B
FLJ11577AAAF-MV	TASL
FLJ14494AAAF-MV	RPUSD4
FLJ13910AAAF-MV	RMND5A
FLJ14725AAAF-MV	CHD1L
FLJ12726AAAF-MV	PHF8
FLJ14750AAAF-MV	KLHL12
FLJ14478AAAF-MV	ZNF397
FLJ13930AAAF-MV	CDK5RAP1
FLJ41960AAAF-MV	SFR1
FLJ14435AAAF-MV	TNRC18
FLJ14700AAAF-MV	GTPBP3
FLJ41704AAAF-MV	NOSTRIN
FLJ14381AAAF-MV	CIZ1
FLJ14948AAAF-MV	ATG16L1
FLJ13047AAAF-MV	ARL6IP6
FLJ10359AAAF-MV	HEATR1
FLJ10648AAAF-MV	BTBD7
FLJ14104AAAF-MV	EPS15L1
FLJ10618AAAF-MV	SLC25A36
FLJ12872AAAF-MV	COPG2
FLJ10493AAAF-MV	TMEM38B
FLJ12964AAAF-MV	C14orf93
FLJ12476AAAF-MV	IQCH
FLJ12564AAAF-MV	ELP3
FLJ12584AAAF-MV	ARMC9
FLJ11726AAAF-MV	TRPM3
FLJ13308AAAF-MV	YEATS2
FLJ11183AAAF-MV	FGD6
FLJ23996AAAF-MV	SIGLEC15
FLJ30730AAAF-MV	KLHL32
FLJ36698AAAF-MV	NRBP2
FLJ13120AAAF-MV	VPS36
FLJ13488AAAF-MV	RARS2
FLJ11108AAAF-MV	MAN1A2
FLJ10975AAAF-MV	PHF10
FLJ32667AAAF-MV	AATF
FLJ13091AAAF-MV	FANCF
FLJ13168AAAF-MV	TTC23
FLJ23990AAAF-MV	FGFRL1
FLJ32699AAAF-MV	FBF1
FLJ13307AAAF-MV	STIM2
FLJ14692AAAF-MV	ATP10D
FLJ14950AAAF-MV	TNS4
FLJ14438AAAF-MV	HMCN1
FLJ12482AAAF-MV	CTTNBP2NL
FLJ21986AAAF-MV	CPED1
FLJ20223AAAF-MV	OSBPL2
FLJ13813AAAF-MV	SELENBP1
FLJ13710AAAF-MV	THSD4
FLJ12845AAAF-MV	KLC2
FLJ22089AAAF-MV	UCP2
FLJ13726AAAF-MV	BIRC6
FLJ20033AAAF-MV	AGO4
FLJ13782AAAF-MV	GRHL2
FLJ20487AAAF-MV	SDHAF2
FLJ20488AAAF-MV	ARPIN-AP3S2
FLJ23043AAAF-MV	GSAP
FLJ20979AAAF-MV	TMEM185B
FLJ20176AAAF-MV	FAM135A
FLJ20171AAAF-MV	ESRP1
FLJ21212AAAF-MV	GALNT12
FLJ22319AAAF-MV	PPFIA3
FLJ20211AAAF-MV	ELP6
FLJ21832AAAF-MV	TWNK
FLJ20961AAAF-MV	DERA
FLJ20983AAAF-MV	PCDH10
FLJ22366AAAF-MV	DVL2
FLJ22415AAAF-MV	CLMP
FLJ21687AAAF-MV	MAGIX
FLJ20013AAAF-MV	ALKBH4
FLJ22191AAAF-MV	ZSCAN16
FLJ20001AAAF-MV	BHMT2
FLJ22331AAAF-MV	DPP3
FLJ22678AAAF-MV	CHPF
FLJ25088AAAF-MV	PTOV1
FLJ36045AAAF-MV	ARRDC4
FLJ25373AAAF-MV	QRICH2
FLJ33279AAAF-MV	LCTL
FLJ33627AAAF-MV	LGI3
FLJ25376AAAF-MV	CCDC148
FLJ36294AAAF-MV	DEF6
FLJ36310AAAF-MV	TMEM63B
FLJ34181AAAF-MV	ERCC3
FLJ25078AAAF-MV	C1orf74
FLJ91217AAAF-MV	NDFIP1
FLJ91047AAAF-MV	VWA1
FLJ91052AAAF-MV	CEMIP2
FLJ91050AAAF-MV	FKBP10
FLJ91054AAAF-MV	SFRP2
FLJ91191AAAF-MV	ACSF3
FLJ91237AAAF-MV	CCDC142
FLJ91139AAAF-MV	EFEMP2
FLJ91260AAAF-MV	FBLN1
FLJ91232AAAF-MV	CREB3L1
FLJ25467AAAF-MV	CCDC13
FLJ42795AAAF-MV	USP32P2
FLJ25344AAAF-MV	ZNF534
FLJ25812AAAF-MV	IRAK1BP1
FLJ25475AAAF-MV	NOXA1
FLJ25563AAAF-MV	SSBP4
FLJ90037AAAF-MV	OSR2
FLJ90341AAAF-MV	EPHX4
FLJ90365AAAF-MV	ZNF627
FLJ90097AAAF-MV	MARK4
FLJ90326AAAF-MV	CAPN10
FLJ90366AAAF-MV	CNTROB
FLJ90121AAAF-MV	NSMF
FLJ90144AAAF-MV	MTO1
FLJ90352AAAF-MV	LRCH4
FLJ90110AAAF-MV	OSR1
FLJ90115AAAF-MV	CELF4
FLJ90411AAAF-MV	CILK1
FLJ90412AAAF-MV	PIDD1
FLJ90545AAAF-MV	ANGPTL2
FLJ90634AAAF-MV	DPH7
FLJ90624AAAF-MV	NECTIN3
FLJ90732AAAF-MV	RIPK2
FLJ90798AAAF-MV	ZCCHC24
FLJ90659AAAF-MV	FCN3
FLJ90661AAAF-MV	PRSS36
FLJ45732AAAF-MV	ATP9B
FLJ46131AAAF-MV	DECR2
FLJ45850AAAF-MV	ZNF324B
FLJ90804AAAF-MV	INHBE
FLJ44872AAAF-MV	MUS81
FLJ43389AAAF-MV	ANKRD52
FLJ43881AAAF-MV	TENM3
FLJ45739AAAF-MV	GK5
FLJ46110AAAF-MV	MYCBPAP
FLJ46124AAAF-MV	LOC100996602
FLJ16587AAAF-MV	SPOCD1
FLJ45669AAAF-MV	YTHDF3
FLJ45690AAAF-MV	SMARCD3
FLJ44261AAAF-MV	DOCK5
FLJ45802AAAF-MV	ANKS6
FLJ45557AAAF-MV	INSYN2A
FLJ46053AAAF-MV	PATL1
FLJ46087AAAF-MV	CAPRIN1
FLJ46074AAAF-MV	AFAP1
FLJ44432AAAF-MV	BMP1
FLJ25957AAAF-MV	NRG3
FLJ46091AAAF-MV	SLC35A1
FLJ44603AAAF-MV	ECH1
FLJ45721AAAF-MV	FLJ45721
FLJ45622AAAF-MV	PM20D2
FLJ46871AAAF-MV	SIVA1
FLJ45275AAAF-MV	ARHGAP11B-DT
FLJ46086AAAF-MV	BPIFB1
FLJ46327AAAF-MV	ERVK11-1
FLJ45203AAAF-MV	METTL24
FLJ16804AAAF-MV	PPIAL4C
FLJ45224AAAF-MV	LCNL1
FLJ45228AAAF-MV	MTFR1L
FLJ46801AAAF-MV	CFAP299
FLJ46674AAAF-MV	RABGGTB
FLJ45197AAAF-MV	RAB7B
FLJ46141AAAF-MV	PAK3
FLJ46535AAAF-MV	KCNMA1
FLJ45771AAAF-MV	RNF44
FLJ46847AAAF-MV	CHTF18
FLJ16798AAAF-MV	PAN3
FLJ46606AAAF-MV	BDH2
FLJ46003AAAF-MV	LINC01987
FLJ45540AAAF-MV	B4GALNT1
FLJ45552AAAF-MV	DNAH17-AS1
FLJ46821AAAF-MV	TPK1
FLJ45177AAAF-MV	LINC02538
FLJ44813AAAF-MV	P3H3
FLJ45317AAAF-MV	GSTM5
FLJ45294AAAF-MV	UBE3B
FLJ45570AAAF-MV	UBR1
FLJ45383AAAF-MV	DPYSL5
FLJ46041AAAF-MV	ZC3H12D
FLJ44731AAAF-MV	TRIM3
FLJ46740AAAF-MV	CCDC171
FLJ16762AAAF-MV	STKLD1
FLJ46774AAAF-MV	TSTD2
FLJ46762AAAF-MV	MBLAC2
FLJ46798AAAF-MV	PRKAR2B
FLJ44922AAAF-MV	FAAP20
FLJ46705AAAF-MV	CDKAL1
FLJ46735AAAF-MV	DNMBP
FLJ46823AAAF-MV	PWWP2B
FLJ44853AAAF-MV	ABI1
FLJ46783AAAF-MV	ZSCAN2
FLJ44965AAAF-MV	LRP2BP
FLJ46669AAAF-MV	NBR1
FLJ45719AAAF-MV	SOCS1
FLJ45209AAAF-MV	IQCD
FLJ46820AAAF-MV	CSNK1D
FLJ45416AAAF-MV	GSE1
FLJ45428AAAF-MV	PAPLN
FLJ45645AAAF-MV	RBM43
FLJ16794AAAF-MV	FNTA
FLJ45945AAAF-MV	GNA12
FLJ46235AAAF-MV	LOC401357
FLJ46667AAAF-MV	TANC1
FLJ46894AAAF-MV	UPF1
FLJ44620AAAF-MV	ADAL
FLJ45714AAAF-MV	PPP1CA
FLJ46901AAAF-MV	LIX1L
FLJ45644AAAF-MV	BAZ2B
FLJ46348AAAF-MV	LOC100996380
FLJ44862AAAF-MV	SLC25A48
FLJ45638AAAF-MV	RP1L1
FLJ45828AAAF-MV	SLFN13
FLJ46275AAAF-MV	RGSL1
FLJ45199AAAF-MV	PLCXD3
FLJ46285AAAF-MV	APLP2
FLJ26092AAAF-MV	IGLC2
FLJ29025AAAF-MV	SLC25A51P4
FLJ27301AAAF-MV	HLA-DQA1
FLJ26549AAAF-MV	WTIP
FLJ26719AAAF-MV	DSP
FLJ26363AAAF-MV	ADAMTS1
FLJ26554AAAF-MV	GALK1
FLJ26668AAAF-MV	CTSD
FLJ26397AAAF-MV	ATP5F1C
FLJ26553AAAF-MV	CTHRC1
FLJ26657AAAF-MV	COQ6
FLJ26450AAAF-MV	BICDL1
FLJ26577AAAF-MV	EIF4A2
FLJ25899AAAF-MV	ATP5F1A
FLJ25869AAAF-MV	KLHDC1
FLJ25832AAAF-MV	EID3
FLJ25918AAAF-MV	NMRAL1
FLJ44146AAAF-MV	ACSM6
FLJ29038AAAF-MV	HMBS
FLJ25921AAAF-MV	PLEKHA2
FLJ43348AAAF-MV	CYYR1-AS1
FLJ38733AAAF-MV	WNK4
FLJ25449AAAF-MV	PP2D1
FLJ36709AAAF-MV	ZNF333
FLJ30279AAAF-MV	HAGHL
FLJ35797AAAF-MV	TUBA3D
FLJ38059AAAF-MV	GAN
FLJ36826AAAF-MV	MEX3B
FLJ38620AAAF-MV	MAP7D1
FLJ35411AAAF-MV	PPP2R5B
FLJ36635AAAF-MV	ACAP3
FLJ45023AAAF-MV	DGKZ
FLJ46164AAAF-MV	POLR1B
FLJ45306AAAF-MV	MCM3AP
FLJ26942AAAF-MV	LOC100652901
FLJ27339AAAF-MV	ERCC2
FLJ44721AAAF-MV	SRCIN1
FLJ37935AAAF-MV	FSCN1
FLJ42722AAAF-MV	A1BG
FLJ90493AAAF-MV	POGLUT2
FLJ12454AAAF-MV	CSDE1
FLJ44057AAAF-MV	CCDC18
FLJ12561AAAF-MV	ARFGEF2
FLJ14598AAAF-MV	SLC27A4
FLJ42783AAAF-MV	NYAP1
FLJ90520AAAF-MV	TUFT1
FLJ41040AAAF-MV	SLC27A5
FLJ16610AAAF-MV	PMFBP1
FLJ38197AAAF-MV	USP14
FLJ16079AAAF-MV	ZNF526
FLJ44220AAAF-MV	MED15
FLJ43249AAAF-MV	TOGARAM2
FLJ43948AAAF-MV	CYFIP1
FLJ90038AAAF-MV	CERCAM
FLJ45763AAAF-MV	WDR1
FLJ44002AAAF-MV	DNAH1
FLJ16233AAAF-MV	FBN3
FLJ44025AAAF-MV	MYRIP
FLJ44343AAAF-MV	SPAG17
FLJ26726AAAF-MV	PNLIPRP1
FLJ26926AAAF-MV	LOC100996924 ; LOC101060423
FLJ27431AAAF-MV	KIAA0825
FLJ26382AAAF-MV	ACTC1
FLJ26474AAAF-MV	PRMT3
FLJ27261AAAF-MV	DNTT
FLJ26803AAAF-MV	ENPP2
FLJ16823AAAF-MV	RCAN1
FLJ46292AAAF-MV	KASH5
FLJ45768AAAF-MV	NT5C2
FLJ45777AAAF-MV	DUSP1
FLJ20705AAAF-MV	PHIP
FLJ45681AAAF-MV	ARHGAP22
FLJ20826AAAF-MV	AAAS
FLJ20701AAAF-MV	PID1
FLJ20627AAAF-MV	RMND1
FLJ16808AAAF-MV	PRKACA
FLJ45455AAAF-MV	SHISA6
FLJ41680AAAF-MV	UTP25
FLJ45653AAAF-MV	ZBTB49
FLJ41827AAAF-MV	SLC25A29
FLJ45547AAAF-MV	TNK2
FLJ41567AAAF-MV	NUDT8
FLJ45448AAAF-MV	SPATA2L
FLJ45489AAAF-MV	CAPN12
FLJ43748AAAF-MV	SMC1B
FLJ42684AAAF-MV	TTC8
FLJ42533AAAF-MV	LTBP3
FLJ46103AAAF-MV	UBQLNL
FLJ46098AAAF-MV	CMPK2
FLJ46492AAAF-MV	ESPL1
FLJ42346AAAF-MV	CCDC121
FLJ42690AAAF-MV	STOX1
FLJ43083AAAF-MV	FAM217B
FLJ43845AAAF-MV	VWA5B1
FLJ42691AAAF-MV	PAK6
FLJ43869AAAF-MV	NUP62
FLJ44241AAAF-MV	PFKM
FLJ16443AAAF-MV	KALRN
FLJ16552AAAF-MV	MAMSTR
FLJ43937AAAF-MV	CEP128
FLJ90425AAAF-MV	CARD10
FLJ43654AAAF-MV	C3orf62
FLJ90436AAAF-MV	WSB1
FLJ90461AAAF-MV	ZFP82
FLJ90432AAAF-MV	RFX4
FLJ44791AAAF-MV	LRIG1
FLJ45362AAAF-MV	ABTB3
FLJ16450AAAF-MV	CCNJL
FLJ45397AAAF-MV	JADE1
FLJ90434AAAF-MV	IGF2BP1
FLJ46034AAAF-MV	TSPAN32
FLJ90472AAAF-MV	NOA1
FLJ16508AAAF-MV	ZNF182
FLJ43140AAAF-MV	WDR72
FLJ45033AAAF-MV	EML1
FLJ27325AAAF-MV	COL18A1
FLJ16517AAAF-MV	LIN28B
FLJ45039AAAF-MV	C14orf28
FLJ27114AAAF-MV	POLG
FLJ27156AAAF-MV	F13A1
FLJ27159AAAF-MV	HNRNPU
FLJ44412AAAF-MV	WWC1
FLJ10530AAAF-MV	ELAC2
FLJ13680AAAF-MV	ZSWIM8
FLJ43129AAAF-MV	NUS1
FLJ11111AAAF-MV	L1TD1
FLJ11299AAAF-MV	SEC31A
FLJ22935AAAF-MV	POLR3D
FLJ22895AAAF-MV	GANAB
FLJ21764AAAF-MV	MRPS27
FLJ22991AAAF-MV	RNPEP
FLJ22891AAAF-MV	LIMK1
FLJ22966AAAF-MV	YARS2
FLJ22853AAAF-MV	MRPS28
FLJ20588AAAF-MV	DLGAP4
FLJ20652AAAF-MV	ACOT9
FLJ22470AAAF-MV	ZBTB43
FLJ22177AAAF-MV	MECR
FLJ22817AAAF-MV	TNIK
FLJ21722AAAF-MV	ACTB
FLJ20655AAAF-MV	CNOT2
FLJ22911AAAF-MV	GNAS
FLJ22735AAAF-MV	PLXND1
FLJ46858AAAF-MV	IDO2
FLJ30482AAAF-MV	TARBP1
FLJ34400AAAF-MV	NDUFA10
FLJ35323AAAF-MV	NUDT16L1
FLJ34126AAAF-MV	TSPYL5
FLJ27369AAAF-MV	MYL9
FLJ46360AAAF-MV	LOC100130236
FLJ33651AAAF-MV	LOC100652807
FLJ39559AAAF-MV	VGLL2
FLJ46364AAAF-MV	AQP7P1
FLJ11867AAAF-MV	ST3GAL4
FLJ10786AAAF-MV	CCDC87
FLJ46368AAAF-MV	CEACAM19
FLJ26503AAAF-MV	GPC6
FLJ35803AAAF-MV	C9orf50
FLJ46007AAAF-MV	CROT
FLJ37504AAAF-MV	WRNIP1
FLJ25965AAAF-MV	KSR2
FLJ39759AAAF-MV	DDX51
FLJ35288AAAF-MV	BSPRY
FLJ29009AAAF-MV	TUBA3E
FLJ46245AAAF-MV	CAPN5
FLJ25102AAAF-MV	RRM2
FLJ45256AAAF-MV	LINC01567
FLJ39310AAAF-MV	DNM1
FLJ45072AAAF-MV	PDZD4
FLJ45137AAAF-MV	LZTR1
FLJ43857AAAF-MV	SPATA31E1
FLJ45375AAAF-MV	FRYL
FLJ36883AAAF-MV	ZNF135
FLJ43968AAAF-MV	UBN2
FLJ45778AAAF-MV	PEAK3
FLJ30329AAAF-MV	KHDC1
FLJ36025AAAF-MV	TRAP1
FLJ45118AAAF-MV	WWC2
FLJ43783AAAF-MV	DBF4B
FLJ13335AAAF-MV	FYCO1
FLJ16581AAAF-MV	RFPL4B
FLJ43785AAAF-MV	CCDC187
FLJ20563AAAF-MV	WDR13
FLJ16718AAAF-MV	GRK2
FLJ44512AAAF-MV	COPE
FLJ31828AAAF-MV	KLHL7
FLJ16724AAAF-MV	HERC2
FLJ16565AAAF-MV	IKZF5
FLJ43774AAAF-MV	SHC4
FLJ14051AAAF-MV	NRDE2
FLJ43068AAAF-MV	ACSS1
FLJ36701AAAF-MV	LINC00304
FLJ35986AAAF-MV	MPV17
FLJ45386AAAF-MV	MTR
FLJ45760AAAF-MV	COL5A1
FLJ44614AAAF-MV	RFLNA
FLJ44625AAAF-MV	BCAN
FLJ25026AAAF-MV	MLLT11
FLJ25366AAAF-MV	DNAJB13
FLJ26247AAAF-MV	SUPT4H1
FLJ26939AAAF-MV	PMM1
FLJ12256AAAF-MV	SDCBP2
FLJ10490AAAF-MV	C19orf73
FLJ14673AAAF-MV	ZNF738
FLJ90339AAAF-MV	CACNA2D2
FLJ91030AAAF-MV	ATP5MC2
FLJ90511AAAF-MV	SIRT3
FLJ13920AAAF-MV	VCPKMT
FLJ20739AAAF-MV	CUEDC1
FLJ20317AAAF-MV	A1CF
FLJ45301AAAF-MV	CYP26C1
FLJ42258AAAF-MV	LOC100996515
FLJ20359AAAF-MV	CYP2W1
FLJ20352AAAF-MV	ACAD8
FLJ23292AAAF-MV	TRIB3
FLJ45163AAAF-MV	UNC13A
FLJ13745AAAF-MV	ANAPC1
FLJ46371AAAF-MV	TJP3
FLJ45752AAAF-MV	TNN
FLJ23686AAAF-MV	ALDH8A1
FLJ44177AAAF-MV	SH3TC1
FLJ16411AAAF-MV	STRC
FLJ43198AAAF-MV	MTUS1
FLJ43203AAAF-MV	LIPA
FLJ42507AAAF-MV	XRCC3
FLJ44374AAAF-MV	RASSF6
FLJ44570AAAF-MV	TM9SF4
FLJ43023AAAF-MV	EVA1C
FLJ43366AAAF-MV	KLHL13
FLJ42436AAAF-MV	ANXA2
FLJ42498AAAF-MV	PLA2G4B
FLJ43518AAAF-MV	PXDNL
FLJ16460AAAF-MV	PXK
FLJ20909AAAF-MV	ECHDC3
FLJ16669AAAF-MV	MX2
FLJ45076AAAF-MV	TBC1D9
FLJ20958AAAF-MV	MCUR1
FLJ35384AAAF-MV	PRSS42P
FLJ43542AAAF-MV	NOMO1
FLJ33482AAAF-MV	QPRT
FLJ36578AAAF-MV	MARCHF9
FLJ40124AAAF-MV	SYCE2
FLJ36186AAAF-MV	SPANXA2-OT1
FLJ40087AAAF-MV	TONSL
FLJ39201AAAF-MV	MPI
FLJ44402AAAF-MV	ZNF670-ZNF695
FLJ34488AAAF-MV	BAK1
FLJ34489AAAF-MV	MOB3C
FLJ40685AAAF-MV	NBPF12 ; NBPF11 ; NBPF8 ; NBPF24
FLJ16241AAAF-MV	XNDC1N
FLJ42528AAAF-MV	NCMAP
FLJ43662AAAF-MV	PARP1
FLJ36905AAAF-MV	TPTE2P1
FLJ40268AAAF-MV	SPMIP5
FLJ42540AAAF-MV	UNC119
FLJ36964AAAF-MV	DCAF5
FLJ36778AAAF-MV	LINC00523
FLJ39599AAAF-MV	MPV17L
FLJ38337AAAF-MV	GUSBP1
FLJ37000AAAF-MV	GATC
FLJ22259AAAF-MV	COL4A2
FLJ90198AAAF-MV	ZNF485
FLJ90291AAAF-MV	POC1B
FLJ90273AAAF-MV	FADS1
FLJ90296AAAF-MV	MRPS30
FLJ90193AAAF-MV	SLC16A11
FLJ90174AAAF-MV	PIGM
FLJ90208AAAF-MV	RAB34
FLJ90264AAAF-MV	UBAP1
FLJ90265AAAF-MV	CHST4
FLJ90293AAAF-MV	ZNF670
FLJ22477AAAF-MV	C16orf95
FLJ23468AAAF-MV	CENPU
FLJ20877AAAF-MV	CIDEC
FLJ20313AAAF-MV	MTMR10
FLJ20347AAAF-MV	DCAF12
FLJ23284AAAF-MV	N4BP1
FLJ20339AAAF-MV	NFYC
FLJ21970AAAF-MV	TRAPPC4
FLJ21753AAAF-MV	IFI35
FLJ14603AAAF-MV	GTF3C4
FLJ13104AAAF-MV	TINF2
FLJ23363AAAF-MV	TAF1D
FLJ11394AAAF-MV	SNX6
FLJ10646AAAF-MV	PYCR2
FLJ10094AAAF-MV	ENOX1
FLJ10165AAAF-MV	RBFOX1
FLJ14597AAAF-MV	MGME1
FLJ10660AAAF-MV	THAP12
FLJ23342AAAF-MV	MSANTD2
FLJ14420AAAF-MV	SLIT2
FLJ10226AAAF-MV	MAEA
FLJ23384AAAF-MV	AGMAT
FLJ14648AAAF-MV	SUPT20H
FLJ23647AAAF-MV	SPDL1
FLJ20292AAAF-MV	DCTN4
FLJ13405AAAF-MV	ZNF350
FLJ11147AAAF-MV	B3GNT2
FLJ13851AAAF-MV	PDE8B
FLJ13441AAAF-MV	BRD9
FLJ11342AAAF-MV	ABHD10
FLJ12543AAAF-MV	KLHL36
FLJ11208AAAF-MV	CASP8AP2
FLJ14576AAAF-MV	ARFGAP2
FLJ12625AAAF-MV	KMT2C
FLJ11290AAAF-MV	STAU2
FLJ13689AAAF-MV	ZNF202
FLJ14651AAAF-MV	PIAS3
FLJ12171AAAF-MV	FN3KRP
FLJ12834AAAF-MV	PSMD3
FLJ14383AAAF-MV	BAZ1A
FLJ11808AAAF-MV	SUGCT
FLJ12851AAAF-MV	USP36
FLJ12847AAAF-MV	MCPH1
FLJ10850AAAF-MV	UQCC1
FLJ11072AAAF-MV	MED4
FLJ21386AAAF-MV	POF1B
FLJ31652AAAF-MV	RAI2
FLJ11283AAAF-MV	CYTH4
FLJ20506AAAF-MV	FAM120C
FLJ20499AAAF-MV	ANKMY1
FLJ13950AAAF-MV	ACAD9
FLJ20404AAAF-MV	MED29
FLJ30614AAAF-MV	FANCI
FLJ31665AAAF-MV	KCTD11
FLJ42455AAAF-MV	NUDT18
FLJ22662AAAF-MV	PLBD1
FLJ45717AAAF-MV	LINC02897
FLJ91235AAAF-MV	COLGALT1
FLJ44989AAAF-MV	CSMD1
FLJ22023AAAF-MV	RNF213
FLJ90618AAAF-MV	CPAMD8
FLJ32917AAAF-MV	TPD52L3
FLJ90824AAAF-MV	KLHL21
FLJ33263AAAF-MV	WNT5A
FLJ23456AAAF-MV	BAIAP2L1
FLJ26142AAAF-MV	C20orf141
FLJ26145AAAF-MV	WBP2NL
FLJ40875AAAF-MV	DCBLD1
FLJ42016AAAF-MV	TNFRSF14
FLJ38050AAAF-MV	SMYD4
FLJ38484AAAF-MV	MDH2
FLJ25299AAAF-MV	LRRK1
FLJ90396AAAF-MV	ZNF791
FLJ35872AAAF-MV	SIPA1L2
FLJ43334AAAF-MV	FIGN
FLJ43018AAAF-MV	ACMSD
FLJ80006AAAF-MV	PIGC
FLJ44621AAAF-MV	KARS1
FLJ45913AAAF-MV	C10orf71
FLJ26533AAAF-MV	ARAF
FLJ25256AAAF-MV	SBF1
FLJ46119AAAF-MV	PAOX
FLJ44612AAAF-MV	RBM45
FLJ45122AAAF-MV	ZBTB47
FLJ29008AAAF-MV	TSSK4
FLJ20809AAAF-MV	FLOT1
FLJ45254AAAF-MV	CFAP65
FLJ26613AAAF-MV	PPP2R2A
FLJ20412AAAF-MV	NT5C
FLJ45931AAAF-MV	AADACL3
FLJ45822AAAF-MV	CSMD2
FLJ45729AAAF-MV	JRK
FLJ50025AAAF-MV	SDCCAG8
FLJ50055AAAF-MV	SUGT1P4-STRA6LP
FLJ50054AAAF-MV	FAM227A
FLJ50035AAAF-MV	TDRD10
FLJ50173AAAF-MV	PKP2
FLJ50016AAAF-MV	ACBD4
FLJ50023AAAF-MV	GPT
FLJ50009AAAF-MV	MPPED1
FLJ50102AAAF-MV	RNF43
FLJ50323AAAF-MV	MST1R
FLJ50371AAAF-MV	RBMS2
FLJ50360AAAF-MV	TNRC6B
FLJ50229AAAF-MV	ENO3
FLJ50298AAAF-MV	ZAN
FLJ50349AAAF-MV	BHMT
FLJ50316AAAF-MV	DFFB
FLJ50310AAAF-MV	ZMYM2
FLJ50293AAAF-MV	RP1
FLJ50367AAAF-MV	FMO2
FLJ50211AAAF-MV	COL17A1
FLJ50193AAAF-MV	CSNK1G3
FLJ50285AAAF-MV	RARS1
FLJ50350AAAF-MV	PCK1
FLJ50476AAAF-MV	ULK3
FLJ50399AAAF-MV	GRAP2
FLJ50424AAAF-MV	IQCK
FLJ50530AAAF-MV	RGL1
FLJ50547AAAF-MV	CDH13
FLJ50458AAAF-MV	FBXO44
FLJ50519AAAF-MV	TANGO2
FLJ50447AAAF-MV	FDFT1
FLJ50596AAAF-MV	CCDC17
FLJ50671AAAF-MV	POSTN
FLJ50794AAAF-MV	MYCL
FLJ50586AAAF-MV	P2RX4
FLJ50754AAAF-MV	CACNA1D
FLJ20326AAAF-MV	UTP20
FLJ50847AAAF-MV	ZNF711
FLJ16535AAAF-MV	TMCC2
FLJ50853AAAF-MV	GUCY1B1
FLJ50909AAAF-MV	RFNG
FLJ51000AAAF-MV	DNAJB6
FLJ50991AAAF-MV	TBR1
FLJ50933AAAF-MV	POFUT1
FLJ50938AAAF-MV	IKZF3
FLJ50954AAAF-MV	DEPDC5
FLJ51049AAAF-MV	TRIM22
FLJ51004AAAF-MV	WDR46
FLJ51012AAAF-MV	SERPINE1
FLJ23425AAAF-MV	SZT2
FLJ30081AAAF-MV	SAMD11
FLJ90008AAAF-MV	NOC4L
FLJ21347AAAF-MV	SPATA20
FLJ21397AAAF-MV	WDR11
FLJ21775AAAF-MV	KANK1
FLJ20130AAAF-MV	NUP62CL
FLJ34327AAAF-MV	EIF2B5
FLJ44799AAAF-MV	USP31
FLJ16766AAAF-MV	GRM4
FLJ22741AAAF-MV	TRAPPC9
FLJ20302AAAF-MV	BLTP3A?
FLJ23018AAAF-MV	ALG13
FLJ33982AAAF-MV	VMA21
FLJ80066AAAF-MV	PAK4
FLJ80120AAAF-MV	CSNK1A1L
FLJ80148AAAF-MV	PLK4
FLJ80139AAAF-MV	TSSK3
FLJ80116AAAF-MV	PINK1
FLJ80167AAAF-MV	PRKACG
FLJ80077AAAF-MV	COQ8B
FLJ80115AAAF-MV	BUB1
FLJ80024AAAF-MV	ILK
FLJ80158AAAF-MV	TSSK2
FLJ80183AAAF-MV	IKBKG
FLJ80105AAAF-MV	PIM1
FLJ92595AAAF-MV	AGT
FLJ92636AAAF-MV	GJA1
FLJ92753AAAF-MV	FH
FLJ80050AAAF-MV	PDK2
FLJ93211AAAF-MV	SLC6A2
FLJ93693AAAF-MV	ATP6V1B1
FLJ80276AAAF-MV	LEFTY1
FLJ80270AAAF-MV	CRIPTO
FLJ80243AAAF-MV	CXCL11
FLJ92604AAAF-MV	PNMA3
FLJ92648AAAF-MV	PPP6C
FLJ92643AAAF-MV	PPP1CB
FLJ92717AAAF-MV	TNFAIP1
FLJ92861AAAF-MV	SERPINE2
FLJ51323AAAF-MV	ACADS
FLJ51361AAAF-MV	KRT6A
FLJ51294AAAF-MV	KDM2A
FLJ92833AAAF-MV	OR7A5
FLJ51288AAAF-MV	KIF5B
FLJ51307AAAF-MV	BMP6
FLJ51329AAAF-MV	USH1C
FLJ92843AAAF-MV	ARG2
FLJ92840AAAF-MV	HOMER1
FLJ92856AAAF-MV	PRKAB1
FLJ92829AAAF-MV	MEF2C
FLJ92902AAAF-MV	MCM5
FLJ51278AAAF-MV	PTCD2
FLJ51366AAAF-MV	ASAH2 ; ASAH2B
FLJ92857AAAF-MV	DEPP1
FLJ92003AAAF-MV	NDUFB10
FLJ92739AAAF-MV	CDC42SE2
FLJ92757AAAF-MV	LMO3
FLJ92019AAAF-MV	MRPS14
FLJ44882AAAF-MV	DLEU7
FLJ92009AAAF-MV	GNG7
FLJ23652AAAF-MV	FEM1A
FLJ92947AAAF-MV	G3BP1
FLJ93014AAAF-MV	EIF4A1
FLJ93071AAAF-MV	COG2
FLJ93100AAAF-MV	CAPN6
FLJ93097AAAF-MV	LRPAP1
FLJ93108AAAF-MV	JAM2
FLJ93184AAAF-MV	PRAME
FLJ93025AAAF-MV	MFGE8
FLJ93130AAAF-MV	ZMYM5
FLJ93004AAAF-MV	SNRPB
FLJ93288AAAF-MV	ITK
FLJ93402AAAF-MV	PRKAA1
FLJ93197AAAF-MV	CDC20
FLJ93346AAAF-MV	RPP30
FLJ93215AAAF-MV	RASD1
FLJ93305AAAF-MV	TNFAIP3
FLJ93181AAAF-MV	GARIN6
FLJ93421AAAF-MV	SLC25A20
FLJ93362AAAF-MV	CCNG1
FLJ93501AAAF-MV	SYP
FLJ93551AAAF-MV	SRD5A1
FLJ93476AAAF-MV	PSMA6
FLJ93492AAAF-MV	PDHB
FLJ93590AAAF-MV	SMAP2
FLJ77754AAAF-MV	KRT8
FLJ93759AAAF-MV	PDLIM3
FLJ93763AAAF-MV	DLX3
FLJ93683AAAF-MV	NDC80
FLJ93684AAAF-MV	MAB21L1
FLJ93750AAAF-MV	DDX6
FLJ93795AAAF-MV	MRPL38
FLJ93681AAAF-MV	SNRPA
FLJ93740AAAF-MV	ZBTB14
FLJ93731AAAF-MV	SNAI1
FLJ93754AAAF-MV	TRIM38
FLJ92126AAAF-MV	CSNK2B
FLJ93682AAAF-MV	PSMC4
FLJ93741AAAF-MV	TRIB2
FLJ93641AAAF-MV	PPP1R3C
FLJ93699AAAF-MV	GTF2H3
FLJ93787AAAF-MV	AMY1A ; AMY1B ; AMY1C
FLJ92903AAAF-MV	RNF4
FLJ93821AAAF-MV	SH3KBP1
FLJ93031AAAF-MV	DSTN
FLJ92050AAAF-MV	ARPC3
FLJ92926AAAF-MV	SRSF3
FLJ92098AAAF-MV	CYCS
FLJ13751AAAF-MV	KANSL3
FLJ93480AAAF-MV	BOLA1
FLJ93661AAAF-MV	SOCS2
FLJ93837AAAF-MV	ATG12
FLJ92171AAAF-MV	H3-3A
FLJ93822AAAF-MV	BTG1
FLJ36374AAAF-MV	XPNPEP1
FLJ93831AAAF-MV	CLEC3A
FLJ92142AAAF-MV	KCNE3
FLJ36613AAAF-MV	SLC46A3
FLJ92174AAAF-MV	SF3B6
FLJ43919AAAF-MV	DNAH3
FLJ46530AAAF-MV	FCSK
FLJ92189AAAF-MV	EIF1B
FLJ92191AAAF-MV	MRPL13
FLJ35917AAAF-MV	TEAD2
FLJ44502AAAF-MV	COQ8A?
FLJ40670AAAF-MV	DNM2
FLJ42620AAAF-MV	WDR97
FLJ16635AAAF-MV	EML6
FLJ43435AAAF-MV	CCDC120
FLJ16076AAAF-MV	HACE1
FLJ93806AAAF-MV	ACTA2
FLJ93843AAAF-MV	PSMC1
FLJ93931AAAF-MV	EPS15
FLJ93918AAAF-MV	USP18
FLJ93841AAAF-MV	NIT1
FLJ93882AAAF-MV	GLUD2
FLJ94052AAAF-MV	ACADL
FLJ44906AAAF-MV	KDM4B
FLJ94004AAAF-MV	KLF3
FLJ94019AAAF-MV	THAP10
FLJ44940AAAF-MV	ANKRD28
FLJ94047AAAF-MV	PARP9
FLJ94067AAAF-MV	CSF3
FLJ26337AAAF-MV	CCDC141
FLJ16279AAAF-MV	MIB2
FLJ41043AAAF-MV	FRMPD2
FLJ93976AAAF-MV	COPS8
FLJ43801AAAF-MV	EPC2
FLJ20735AAAF-MV	DTL
FLJ94009AAAF-MV	NR1D2
FLJ46061AAAF-MV	KANK3
FLJ94107AAAF-MV	C3orf38
FLJ94174AAAF-MV	HSDL2
FLJ94232AAAF-MV	NGFR
FLJ94170AAAF-MV	GSTA2
FLJ94227AAAF-MV	COQ4
FLJ77793AAAF-MV	DHODH
FLJ94257AAAF-MV	GNA13
FLJ94504AAAF-MV	ACTL7B
FLJ94366AAAF-MV	THAP6
FLJ94299AAAF-MV	SH2D2A
FLJ92246AAAF-MV	CLPP
FLJ94368AAAF-MV	TSSK6
FLJ94375AAAF-MV	LRWD1
FLJ94478AAAF-MV	CISH
FLJ94364AAAF-MV	CCIN
FLJ94436AAAF-MV	PDGFC
FLJ94450AAAF-MV	CDK9
FLJ94479AAAF-MV	LGALS12
FLJ94474AAAF-MV	STK32B
FLJ94277AAAF-MV	RTL6
FLJ94446AAAF-MV	PSMB4
FLJ94500AAAF-MV	C9orf43
FLJ94630AAAF-MV	STX1A
FLJ94661AAAF-MV	SPZ1
FLJ60076WAAF-MV	ELAVL1
FLJ94543AAAF-MV	STYK1
FLJ94581AAAF-MV	E2F2
FLJ94539AAAF-MV	GNAL
FLJ94652AAAF-MV	MLF2
FLJ94615AAAF-MV	SKA1
FLJ20498AAAF-MV	ELP4
FLJ51225AAAF-MV	RWDD3
FLJ51217AAAF-MV	EIF6
FLJ50902AAAF-MV	RASA4B
FLJ50833AAAF-MV	TMCO1
FLJ51216AAAF-MV	RAB36
FLJ51100AAAF-MV	AQP7
FLJ51661AAAF-MV	IFTAP
FLJ51789AAAF-MV	RAD23A
FLJ51841AAAF-MV	CLK4
FLJ94843AAAF-MV	CLEC11A
FLJ51617AAAF-MV	ESR1
FLJ51621AAAF-MV	ATG2A
FLJ51801AAAF-MV	HCFC1R1
FLJ51807AAAF-MV	PEX1
FLJ92223AAAF-MV	SNRPC
FLJ92234AAAF-MV	SMIM8
FLJ92249AAAF-MV	RPS15A
FLJ92493AAAF-MV	TATDN1
FLJ93971AAAF-MV	NDUFB9
FLJ94236AAAF-MV	EIF4E3
FLJ92257AAAF-MV	LOC84214
FLJ92356AAAF-MV	SMR3A
FLJ92342AAAF-MV	APLN
FLJ92296AAAF-MV	SMCP
FLJ92290AAAF-MV	GTF2A2
FLJ92360AAAF-MV	SF3B5
FLJ92299AAAF-MV	ST6GAL1
FLJ92361AAAF-MV	CNFN
FLJ94725AAAF-MV	MCAT
FLJ80110AAAF-MV	PAK5
FLJ94800AAAF-MV	RAB26
FLJ53581AAAF-MV	RIN1
FLJ53846AAAF-MV	KIF3C
FLJ52256AAAF-MV	RNF112
FLJ53874AAAF-MV	APBB1
FLJ52123AAAF-MV	PAFAH1B1
FLJ51947AAAF-MV	NPC2
FLJ51890AAAF-MV	PSMB2
FLJ95129AAAF-MV	PIGQ
FLJ95176AAAF-MV	UTP18
FLJ51938AAAF-MV	NTMT1
FLJ95204AAAF-MV	OASL
FLJ51917AAAF-MV	TIMP3
FLJ95290AAAF-MV	CTSS
FLJ95372AAAF-MV	BCAT2
FLJ53960AAAF-MV	PLD2
FLJ95374AAAF-MV	PRKACB
FLJ52656AAAF-MV	GPR89A
FLJ52279AAAF-MV	KLK2
FLJ52608AAAF-MV	WDR87
FLJ95064AAAF-MV	NOB1
FLJ92348AAAF-MV	GNPTG
FLJ94964AAAF-MV	PCBP1
FLJ94715AAAF-MV	FSCN3
FLJ94761AAAF-MV	THOC6
FLJ95059AAAF-MV	PSMB7
FLJ94695AAAF-MV	TMUB1
FLJ95101AAAF-MV	GALT
FLJ95022AAAF-MV	GLP2R
FLJ94692AAAF-MV	RBM5
FLJ95066AAAF-MV	MAGT1
FLJ92374AAAF-MV	CLEC3B
FLJ95614AAAF-MV	COP1
FLJ52073AAAF-MV	HAUS3
FLJ51986AAAF-MV	CYP2F1
FLJ51971AAAF-MV	SCRN1
FLJ80351AAAF-MV	NMUR2
FLJ80346AAAF-MV	GPER1
FLJ52105AAAF-MV	PDZRN4
FLJ52082AAAF-MV	ZMAT1
FLJ52301AAAF-MV	DRP2
FLJ52302AAAF-MV	NCOR1
FLJ52102AAAF-MV	KRT10-AS1
FLJ80372AAAF-MV	GPR155
FLJ95591AAAF-MV	DCTN3
FLJ52101AAAF-MV	SLFN5
FLJ52306AAAF-MV	KLHL1
FLJ52113AAAF-MV	TTLL6
FLJ53595AAAF-MV	IDS
FLJ52482AAAF-MV	SIRT5
FLJ53797AAAF-MV	CHRD
FLJ53891AAAF-MV	ADSL
FLJ53816AAAF-MV	SULT1C4
FLJ53597AAAF-MV	CDK18
FLJ44809AAAF-MV	MTOR
FLJ53778AAAF-MV	RGL2
FLJ53883AAAF-MV	MAPK8IP1
FLJ53975AAAF-MV	ACAT2
FLJ53805AAAF-MV	CSKMT
FLJ53973AAAF-MV	TTYH1
FLJ53812AAAF-MV	CHIC1
FLJ94844AAAF-MV	H3C7
FLJ92447AAAF-MV	LGALS1
FLJ92475AAAF-MV	NDUFS5
FLJ53925AAAF-MV	FES
FLJ92436AAAF-MV	AP1S1
FLJ94859AAAF-MV	ARHGAP5-AS1
FLJ94864AAAF-MV	CFL2
FLJ92505AAAF-MV	CCL24
FLJ52276AAAF-MV	OPCML
FLJ92489AAAF-MV	MPC1
FLJ94833AAAF-MV	NDUFA8
FLJ16243AAAF-MV	UHRF2
FLJ40895AAAF-MV	PTGES3
FLJ43370AAAF-MV	ASB15
FLJ11028AAAF-MV	GNB4
FLJ10950AAAF-MV	NAGK
FLJ16698AAAF-MV	ZMYND8
FLJ25989AAAF-MV	DGAT2L6
FLJ38014AAAF-MV	TANGO6
FLJ43339AAAF-MV	CCDC9B
FLJ27092AAAF-MV	SYMPK
FLJ23427AAAF-MV	LTBR
FLJ12451AAAF-MV	DUSP10
FLJ50292AAAF-MV	SART3
FLJ23792AAAF-MV	ARHGEF18
FLJ14746AAAF-MV	SLC39A8
FLJ32640AAAF-MV	UTP6
FLJ30142AAAF-MV	FAM20C
FLJ20504AAAF-MV	VARS2
FLJ14751AAAF-MV	ALG10
FLJ14557AAAF-MV	FTSJ3
FLJ30124AAAF-MV	TRAF2
FLJ32662AAAF-MV	KLHL10
FLJ30458AAAF-MV	NAP1L1
FLJ32660AAAF-MV	DRC1
FLJ30149AAAF-MV	IQCA1
FLJ12982AAAF-MV	UIMC1
FLJ21650AAAF-MV	KIF13A
FLJ13063AAAF-MV	ARMC5
FLJ11196AAAF-MV	LARP6
FLJ30145AAAF-MV	ROGDI
FLJ32666AAAF-MV	TBC1D7-LOC100130357
FLJ31225AAAF-MV	VPS16
FLJ30014AAAF-MV	YIPF5
FLJ34409AAAF-MV	TRIM55
FLJ37560AAAF-MV	SDHA
FLJ22714AAAF-MV	PRORY
FLJ22413AAAF-MV	NSD1
FLJ14075AAAF-MW	NOL10
FLJ11642AAAF-MW	RBMS1
FLJ11729AAAF-MW	PANK2
FLJ10241AAAF-MW	DMAC2
FLJ11659AAAF-MW	COPS7A
FLJ11773AAAF-MW	ATG101
FLJ10209AAAF-MW	PACS1
FLJ11974AAAF-MW	WWTR1
FLJ11747AAAF-MW	ANAPC7
FLJ11945AAAF-MW	HAP1
FLJ11619AAAF-MW	SEPTIN10
FLJ11896AAAF-MW	ICE2
FLJ12027AAAF-MW	RASSF9
FLJ10823AAAF-MW	PTBP3
FLJ10960AAAF-MW	ARRDC1
FLJ13212AAAF-MW	UBP1
FLJ13377AAAF-MW	FAM149B1
FLJ10837AAAF-MW	FBXO21
FLJ10900AAAF-MW	TYW1
FLJ10813AAAF-MW	AP5M1
FLJ13258AAAF-MW	AKTIP
FLJ13316AAAF-MW	NIF3L1
FLJ13331AAAF-MW	SPHK1
FLJ11043AAAF-MW	IDH3B
FLJ14776AAAF-MW	ADA2
FLJ14621AAAF-MW	TBRG1
FLJ13438AAAF-MW	CCDC136
FLJ14987AAAF-MW	COMMD7
FLJ14385AAAF-MW	PBK
FLJ14497AAAF-MW	AIFM2
FLJ14622AAAF-MW	AP1M1
FLJ14614AAAF-MW	LEFTY2
FLJ14465AAAF-MW	KLF7
FLJ14510AAAF-MW	NLRC5
FLJ14575AAAF-MW	BTBD2
FLJ14707AAAF-MW	SPRTN
FLJ14451AAAF-MW	ZC3H10
FLJ20533AAAF-MW	TMEM70
FLJ20459AAAF-MW	PPA2
FLJ20551AAAF-MW	SLC25A38
FLJ14739AAAF-MW	BBS1
FLJ20508AAAF-MW	AIRIM
FLJ20462AAAF-MW	RPH3AL
FLJ11543AAAF-MW	DMAP1
FLJ20475AAAF-MW	CC2D1A
FLJ11524AAAF-MW	AGRN
FLJ14720AAAF-MW	WWOX
FLJ31437AAAF-MW	RFPL2
FLJ32670AAAF-MW	LOXHD1
FLJ31463AAAF-MW	EXD2
FLJ31648AAAF-MW	ATG4D
FLJ31711AAAF-MW	SEPTIN5
FLJ31722AAAF-MW	FSTL4
FLJ31791AAAF-MW	PCED1A
FLJ31714AAAF-MW	MB21D2
FLJ31800AAAF-MW	HINFP
FLJ31595AAAF-MW	PARD3B
FLJ31801AAAF-MW	ODAD3
FLJ30140AAAF-MW	MRO
FLJ30629AAAF-MW	FHIP2B
FLJ21606AAAF-MW	MYO15B
FLJ30151AAAF-MW	FAAP100
FLJ30571AAAF-MW	IFT140
FLJ30595AAAF-MW	PTPN23
FLJ21620AAAF-MW	EGLN3
FLJ31017AAAF-MW	FOSL2
FLJ21741AAAF-MW	EVC
FLJ21786AAAF-MW	RNF34
FLJ32297AAAF-MW	RAB40A
FLJ32358AAAF-MW	FPGS
FLJ30736AAAF-MW	DCTN1
FLJ30483AAAF-MW	KIFC2
FLJ31302AAAF-MW	SPATA7
FLJ30668AAAF-MW	TMEM74
FLJ32378AAAF-MW	SEH1L
FLJ30545AAAF-MW	ADARB2
FLJ30723AAAF-MW	ETFB
FLJ32271AAAF-MW	CNTNAP3
FLJ32310AAAF-MW	AGBL1
FLJ30510AAAF-MW	ZNF2
FLJ30957AAAF-MW	CCND3
FLJ32295AAAF-MW	SP8
FLJ32430AAAF-MW	ADHFE1
FLJ13008AAAF-MW	COMMD5
FLJ13009AAAF-MW	SAV1
FLJ32516AAAF-MW	ASB2
FLJ13043AAAF-MW	ZNF687
FLJ32451AAAF-MW	STAC3
FLJ10665AAAF-MW	PLEKHG6
FLJ13016AAAF-MW	SECISBP2
FLJ32421AAAF-MW	BROX
FLJ32446AAAF-MW	SGF29
FLJ32480AAAF-MW	FBXL18
FLJ13012AAAF-MW	OSBPL11
FLJ10734AAAF-MW	ZFP64
FLJ32422AAAF-MW	POLR3GL
FLJ12979AAAF-MW	WIPI2
FLJ12973AAAF-MW	WDR76
FLJ10662AAAF-MW	ZDHHC9
FLJ13030AAAF-MW	MED20
FLJ13135AAAF-MW	AMBRA1
FLJ10744AAAF-MW	WDR91
FLJ11257AAAF-MW	SCLY
FLJ11137AAAF-MW	ZNF444
FLJ11167AAAF-MW	DIAPH2
FLJ11222AAAF-MW	MNS1
FLJ30553AAAF-MW	PPM1L
FLJ31149AAAF-MW	SFXN2
FLJ32495AAAF-MW	MVB12A
FLJ30131AAAF-MW	CCDC115
FLJ31167AAAF-MW	WDR73
FLJ30643AAAF-MW	GABRP
FLJ30030AAAF-MW	CNBP
FLJ31338AAAF-MW	C18orf15
FLJ31571AAAF-MW	CTBP1-DT
FLJ10058AAAF-MW	SPATA6L
FLJ31792AAAF-MW	UPRT
FLJ31482AAAF-MW	DDX50
FLJ11641AAAF-MW	DDX11
FLJ32106AAAF-MW	ACOT8
FLJ11491AAAF-MW	MAP4K3
FLJ11811AAAF-MW	NYNRIN
FLJ12967AAAF-MW	PHC3
FLJ10661AAAF-MW	FAM86C1P
FLJ12867AAAF-MW	HSD17B7
FLJ12700AAAF-MW	ZNF767P
FLJ10548AAAF-MW	MRPS18A
FLJ11295AAAF-MW	PRELID3B
FLJ14297AAAF-MW	ABCA11P
FLJ35201AAAF-MW	ARPC2
FLJ14642AAAF-MW	ARHGEF39
FLJ36116AAAF-MW	LINC01356
FLJ14955AAAF-MW	TRO
FLJ14982AAAF-MW	SLC52A2
FLJ14730AAAF-MW	CDK5RAP2
FLJ14808AAAF-MW	ZKSCAN5
FLJ14985AAAF-MW	AP2A2
FLJ14500AAAF-MW	RNF40
FLJ14972AAAF-MW	ZGPAT
FLJ37144AAAF-MW	TNFRSF25
FLJ39525AAAF-MW	MRPL28
FLJ34521AAAF-MW	ZBTB44-DT
FLJ39743AAAF-MW	FAM169BP
FLJ33318AAAF-MW	TMEM92
FLJ34621AAAF-MW	RNF183
FLJ32969AAAF-MW	IMP3
FLJ33471AAAF-MW	UMODL1-AS1
FLJ32874AAAF-MW	HSD3B7
FLJ34895AAAF-MW	CCDC32
FLJ35058AAAF-MW	DPYSL2
FLJ34651AAAF-MW	ADORA2A-AS1
FLJ32944AAAF-MW	ZNF232
FLJ32756AAAF-MW	TBC1D22A-AS1
FLJ35250AAAF-MW	CCDC24
FLJ35461AAAF-MW	NT5DC4
FLJ35772AAAF-MW	GALNTL5
FLJ11005AAAF-MW	NGLY1
FLJ35695AAAF-MW	LINC02694
FLJ21959AAAF-MW	NOL6
FLJ21158AAAF-MW	FERRY3
FLJ22292AAAF-MW	ARID1B
FLJ21075AAAF-MW	PKD1L1-AS1
FLJ21407AAAF-MW	ATF7IP
FLJ14884AAAF-MW	MSANTD4
FLJ21192AAAF-MW	RAB4B
FLJ21555AAAF-MW	PELI2
FLJ21958AAAF-MW	CCDC93
FLJ21049AAAF-MW	MRPS25
FLJ21935AAAF-MW	EPS8L2
FLJ22021AAAF-MW	CORO7
FLJ21516AAAF-MW	GPHN
FLJ22345AAAF-MW	TOR3A
FLJ22518AAAF-MW	MRPL37
FLJ22570AAAF-MW	DOK3
FLJ22644AAAF-MW	MOGAT2
FLJ21932AAAF-MW	PARS2
FLJ22442AAAF-MW	SNTB1
FLJ22603AAAF-MW	GDPD3
FLJ22430AAAF-MW	NIN
FLJ22044AAAF-MW	FBXO45
FLJ22607AAAF-MW	OTUD5
FLJ20664AAAF-MW	EXOC3L4
FLJ22439AAAF-MW	RIN3
FLJ20401AAAF-MW	RASIP1
FLJ20449AAAF-MW	SOHLH2
FLJ14013AAAF-MW	FBXO4
FLJ20236AAAF-MW	WSCD1
FLJ20405AAAF-MW	METTL25B
FLJ20416AAAF-MW	NXF2 ; NXF2B
FLJ20458AAAF-MW	CEMIP
FLJ11626AAAF-MW	NSUN5P2
FLJ11828AAAF-MW	DAAM1
FLJ20232AAAF-MW	MIEF1
FLJ20262AAAF-MW	P4HTM
FLJ20411AAAF-MW	OSGEP
FLJ20423AAAF-MW	GTPBP2
FLJ20430AAAF-MW	WRAP73
FLJ20414AAAF-MW	TFR2
FLJ20444AAAF-MW	LERFS
FLJ14009AAAF-MW	TLE6
FLJ20395AAAF-MW	PPP2R2D
FLJ20420AAAF-MW	CHCHD3
FLJ30760AAAF-MW	PNMA6A
FLJ30880AAAF-MW	BCAR3
FLJ30946AAAF-MW	RINT1
FLJ30842AAAF-MW	TBC1D30
FLJ30889AAAF-MW	RUSC1
FLJ31211AAAF-MW	GALNT9
FLJ31310AAAF-MW	HP
FLJ31215AAAF-MW	FLYWCH1
FLJ31204AAAF-MW	FAAH2
FLJ30772AAAF-MW	CYRIA
FLJ30866AAAF-MW	PLB1
FLJ31124AAAF-MW	AP4M1
FLJ30878AAAF-MW	SYNE1
FLJ31218AAAF-MW	TTC19
FLJ31434AAAF-MW	MANEAL
FLJ31545AAAF-MW	ANXA11
FLJ31313AAAF-MW	NDUFV1
FLJ31509AAAF-MW	FNDC3A
FLJ31818AAAF-MW	BMT2
FLJ31476AAAF-MW	MEIS2
FLJ31564AAAF-MW	JAKMIP1
FLJ31528AAAF-MW	TEPSIN
FLJ31567AAAF-MW	EIF3L
FLJ31541AAAF-MW	CLDN15
FLJ31579AAAF-MW	PLCXD2
FLJ31643AAAF-MW	ZNF317
FLJ31736AAAF-MW	KLHDC2
FLJ31876AAAF-MW	SCAMP5
FLJ31846AAAF-MW	CCDC122
FLJ31978AAAF-MW	GLT1D1
FLJ31935AAAF-MW	ORAI2
FLJ31964AAAF-MW	ITPRIP
FLJ32071AAAF-MW	KBTBD6
FLJ31982AAAF-MW	ROBO3
FLJ32001AAAF-MW	CNST
FLJ31875AAAF-MW	ZNF778
FLJ31983AAAF-MW	HECTD3
FLJ32015AAAF-MW	KLHL40
FLJ32057AAAF-MW	XPO5
FLJ32230AAAF-MW	RIPOR3
FLJ32663AAAF-MW	USP2
FLJ32085AAAF-MW	PRMT7
FLJ32176AAAF-MW	DIP2A
FLJ32069AAAF-MW	KCTD7
FLJ32126AAAF-MW	NLRP4
FLJ32674AAAF-MW	TLE4
FLJ32129AAAF-MW	HASPIN
FLJ32622AAAF-MW	PRICKLE4
FLJ32188AAAF-MW	GNB2
FLJ32624AAAF-MW	PLCD4
FLJ32079AAAF-MW	ZSWIM3
FLJ32103AAAF-MW	PLPPR4?
FLJ32232AAAF-MW	CYP11A1
FLJ32104AAAF-MW	ZNF488
FLJ32150AAAF-MW	HSPA12B
FLJ32562AAAF-MW	PCGF3
FLJ32130AAAF-MW	ZNF785
FLJ32226AAAF-MW	ZP3
FLJ32780AAAF-MW	TTC16
FLJ32800AAAF-MW	FAM227B
FLJ32825AAAF-MW	CCDC27
FLJ32841AAAF-MW	ASPSCR1
FLJ32702AAAF-MW	C16orf46
FLJ32724AAAF-MW	PACRG
FLJ32781AAAF-MW	ZNF131
FLJ32704AAAF-MW	AK8
FLJ32728AAAF-MW	ZNF565
FLJ32787AAAF-MW	C22orf23
FLJ32804AAAF-MW	TRIM50
FLJ32808AAAF-MW	ENPP6
FLJ32754AAAF-MW	ANTXRL
FLJ32786AAAF-MW	LRGUK
FLJ32809AAAF-MW	NOXRED1
FLJ32821AAAF-MW	TAF8
FLJ32854AAAF-MW	ARHGEF25
FLJ32734AAAF-MW	CCDC42
FLJ32855AAAF-MW	CCDC33
FLJ32884AAAF-MW	LRRC71
FLJ32736AAAF-MW	KLHL15
FLJ32777AAAF-MW	ACTL8
FLJ32820AAAF-MW	TBATA
FLJ32830AAAF-MW	HEATR9
FLJ32880AAAF-MW	TSGA10IP
FLJ32822AAAF-MW	ZMYND12
FLJ32882AAAF-MW	NT5C1B-RDH14
FLJ32912AAAF-MW	SAXO1
FLJ31289AAAF-MW	ZC3HAV1
FLJ33181AAAF-MW	HLA-H
FLJ11194AAAF-MW	TAPBPL
FLJ31240AAAF-MW	AMN
FLJ32497AAAF-MW	KCNAB1
FLJ31235AAAF-MW	ACOT4
FLJ33200AAAF-MW	EMILIN2
FLJ32959AAAF-MW	MAP2K5
FLJ32157AAAF-MW	ZFP42
FLJ33241AAAF-MW	ZHX3
FLJ31281AAAF-MW	IGSF8
FLJ32597AAAF-MW	IKBKE-AS1
FLJ33207AAAF-MW	KY
FLJ31260AAAF-MW	TMEM256-PLSCR3
FLJ33179AAAF-MW	ASMTL
FLJ33305AAAF-MW	TRAF7
FLJ33298AAAF-MW	WDR62
FLJ33320AAAF-MW	NFASC
FLJ33354AAAF-MW	TRADD
FLJ33744AAAF-MW	PRODH
FLJ34068AAAF-MW	PPP2R1A
FLJ33801AAAF-MW	ANKRD35
FLJ34025AAAF-MW	KBTBD7
FLJ34092AAAF-MW	HNRNPH3
FLJ33804AAAF-MW	CARD14
FLJ33819AAAF-MW	FAM83C
FLJ33902AAAF-MW	FAM199X
FLJ34027AAAF-MW	KHDRBS1
FLJ34043AAAF-MW	SBF2
FLJ16025AAAF-MW	ATP13A5
FLJ33830AAAF-MW	MDGA1
FLJ33984AAAF-MW	DPH2
FLJ33997AAAF-MW	WDR59
FLJ34085AAAF-MW	TBX19
FLJ34105AAAF-MW	KIAA0408
FLJ33962AAAF-MW	ARHGEF19
FLJ34289AAAF-MW	FADS3
FLJ16027AAAF-MW	UNC5D
FLJ34169AAAF-MW	PFKL
FLJ34281AAAF-MW	STAB1
FLJ34109AAAF-MW	KDM1B
FLJ34157AAAF-MW	SUPT5H
FLJ34297AAAF-MW	MAPKBP1
FLJ34136AAAF-MW	PMPCA
FLJ34160AAAF-MW	DOCK7
FLJ34324AAAF-MW	FGF17
FLJ34523AAAF-MW	DACH2
FLJ34572AAAF-MW	KIFC3
FLJ34720AAAF-MW	ERCC1
FLJ35173AAAF-MW	RRP7A
FLJ35197AAAF-MW	IGSF5
FLJ34499AAAF-MW	GIMAP1
FLJ34500AAAF-MW	PIK3R6
FLJ35174AAAF-MW	B4GALT3
FLJ35404AAAF-MW	CEP57L1
FLJ36068AAAF-MW	FAM181A
FLJ34514AAAF-MW	STX4
FLJ34749AAAF-MW	AP5Z1
FLJ35152AAAF-MW	ADAP1
FLJ34563AAAF-MW	SAMD3
FLJ36073AAAF-MW	THOP1
FLJ36147AAAF-MW	EXOC3L2
FLJ36080AAAF-MW	CLU
FLJ36146AAAF-MW	RRBP1
FLJ33047AAAF-MW	CCDC74B
FLJ36160AAAF-MW	ANKRD53
FLJ36418AAAF-MW	PHYKPL
FLJ36441AAAF-MW	FBXL12
FLJ36171AAAF-MW	TPCN1
FLJ36421AAAF-MW	AP4B1
FLJ36445AAAF-MW	SYNE4
FLJ33626AAAF-MW	MAPRE2
FLJ33550AAAF-MW	MAPK1
FLJ33599AAAF-MW	NT5DC1
FLJ33567AAAF-MW	CYP46A1
FLJ33608AAAF-MW	EFCAB2
FLJ33758AAAF-MW	CTC1
FLJ33999AAAF-MW	MKRN2
FLJ33505AAAF-MW	DEPDC4
FLJ33761AAAF-MW	TTC39C
FLJ33087AAAF-MW	ACCS
FLJ33502AAAF-MW	USP43
FLJ33515AAAF-MW	MCCC2
FLJ33640AAAF-MW	MAD1L1
FLJ34053AAAF-MW	H1-0
FLJ34842AAAF-MW	STK25
FLJ34640AAAF-MW	TBCD
FLJ34060AAAF-MW	GALNT17
FLJ34630AAAF-MW	LAMA1
FLJ34788AAAF-MW	AMZ1
FLJ34661AAAF-MW	CEP170B
FLJ34828AAAF-MW	POMGNT2
FLJ34646AAAF-MW	GLYATL1
FLJ34875AAAF-MW	ALPK2
FLJ34647AAAF-MW	NHERF4
FLJ34682AAAF-MW	SLC25A47
FLJ34911AAAF-MW	GABPB2
FLJ35041AAAF-MW	CCNJ
FLJ34950AAAF-MW	TPTEP2-CSNK1E
FLJ34960AAAF-MW	KLHL34
FLJ35269AAAF-MW	LINC02913
FLJ35085AAAF-MW	IQCE
FLJ34930AAAF-MW	LOC100996573
FLJ34991AAAF-MW	ICA1L
FLJ35105AAAF-MW	ZSCAN4
FLJ35129AAAF-MW	RAPGEF3
FLJ35245AAAF-MW	ANKRD23
FLJ35283AAAF-MW	ADAMTSL1
FLJ35295AAAF-MW	APOBEC3G
FLJ34956AAAF-MW	HSPB7
FLJ34961AAAF-MW	CCN2
FLJ35278AAAF-MW	PFKP
FLJ35320AAAF-MW	CCDC183
FLJ35083AAAF-MW	FHDC1
FLJ35214AAAF-MW	MUC6
FLJ35366AAAF-MW	UCP3
FLJ35410AAAF-MW	SYTL3
FLJ16033AAAF-MW	SIGLEC10
FLJ35537AAAF-MW	SCARF1
FLJ35413AAAF-MW	FGD2
FLJ35563AAAF-MW	RASGRP2
FLJ35355AAAF-MW	NAA30
FLJ35524AAAF-MW	ZDHHC12
FLJ35337AAAF-MW	ZNF18
FLJ35463AAAF-MW	SOWAHA
FLJ35547AAAF-MW	EHMT2
FLJ35716AAAF-MW	DRC7
FLJ35765AAAF-MW	VWA3B
FLJ35921AAAF-MW	WDR31
FLJ35936AAAF-MW	L3MBTL4
FLJ35972AAAF-MW	PAXBP1
FLJ35720AAAF-MW	TTLL2
FLJ35754AAAF-MW	RUBCNL
FLJ35774AAAF-MW	C10orf90
FLJ35856AAAF-MW	GLIPR1L2
FLJ35939AAAF-MW	UBXN11
FLJ35975AAAF-MW	DALRD3
FLJ35725AAAF-MW	TRMT44
FLJ35775AAAF-MW	DCAF4L2
FLJ35784AAAF-MW	SAXO5
FLJ35997AAAF-MW	ARHGAP19
FLJ35727AAAF-MW	ADAD2
FLJ35738AAAF-MW	VPS52
FLJ35791AAAF-MW	ZNF8
FLJ35745AAAF-MW	IQCN
FLJ35837AAAF-MW	FAM220A
FLJ35870AAAF-MW	DVL1
FLJ35964AAAF-MW	GPS1
FLJ35826AAAF-MW	TTC29
FLJ35949AAAF-MW	KLHDC9
FLJ36006AAAF-MW	CFAP43
FLJ35827AAAF-MW	EML3
FLJ35747AAAF-MW	SSUH2
FLJ36499AAAF-MW	CDH23
FLJ36029AAAF-MW	NUF2
FLJ36261AAAF-MW	THUMPD2
FLJ36519AAAF-MW	MAP2K3
FLJ36017AAAF-MW	DDI1
FLJ36348AAAF-MW	TKT
FLJ36334AAAF-MW	DNAH8
FLJ36475AAAF-MW	SARDH
FLJ36244AAAF-MW	MROH1
FLJ36296AAAF-MW	SARM1
FLJ36353AAAF-MW	RTBDN
FLJ36558AAAF-MW	ALDH3A1
FLJ36569AAAF-MW	MSI2
FLJ36046AAAF-MW	CCDC116
FLJ36023AAAF-MW	ZNF839
FLJ36264AAAF-MW	HMCN2
FLJ36335AAAF-MW	UMODL1
FLJ36627AAAF-MW	SPTBN1
FLJ36913AAAF-MW	SEC14L1
FLJ36814AAAF-MW	SLC25A30
FLJ36738AAAF-MW	ADAMTS5
FLJ36600AAAF-MW	KRT40
FLJ36858AAAF-MW	PVR
FLJ36606AAAF-MW	HSPA6
FLJ36770AAAF-MW	ZFAT
FLJ36779AAAF-MW	C9orf163
FLJ36896AAAF-MW	FBXO15
FLJ36651AAAF-MW	DCAF6
FLJ36748AAAF-MW	AFAP1L1
FLJ36830AAAF-MW	D2HGDH
FLJ36749AAAF-MW	PROX2
FLJ36888AAAF-MW	C19orf47
FLJ37440AAAF-MW	FBLN7
FLJ37463AAAF-MW	GLUD1
FLJ37473AAAF-MW	PRDM11
FLJ37501AAAF-MW	OGFOD2
FLJ37112AAAF-MW	KCND1
FLJ37442AAAF-MW	ZFP1
FLJ36935AAAF-MW	SLC25A43
FLJ37036AAAF-MW	SRGAP3
FLJ37444AAAF-MW	ZNF454
FLJ36936AAAF-MW	HTR5A
FLJ36997AAAF-MW	MAD2L2
FLJ36963AAAF-MW	ANKRD34A
FLJ37129AAAF-MW	CEP192
FLJ37145AAAF-MW	SYN2
FLJ37495AAAF-MW	STYXL2
FLJ37536AAAF-MW	PPOX
FLJ37133AAAF-MW	VN1R1
FLJ37435AAAF-MW	ABLIM2
FLJ37497AAAF-MW	PGBD4
FLJ36974AAAF-MW	DIS3L2
FLJ16041AAAF-MW	GPR22
FLJ37146AAAF-MW	RSRC2
FLJ37175AAAF-MW	DTNB
FLJ37470AAAF-MW	TMC2
FLJ37882AAAF-MW	DNAAF4
FLJ37652AAAF-MW	GPT2
FLJ37839AAAF-MW	RBM4B
FLJ37765AAAF-MW	ACLY
FLJ37808AAAF-MW	AZIN2
FLJ37732AAAF-MW	DEF8
FLJ37841AAAF-MW	HPN
FLJ37975AAAF-MW	MYO6
FLJ37740AAAF-MW	PSMD6
FLJ37739AAAF-MW	ARHGEF7
FLJ37787AAAF-MW	IFFO1
FLJ37874AAAF-MW	ANKRD42
FLJ37943AAAF-MW	STX17
FLJ37927AAAF-MW	CDC20B
